# Supplementary material for: Rewinding the Ratchet: Rare Recombination Locally Rescues Neo-W Degeneration and Generates Plateaus of Sex-Chromosome Divergence
Source: Mol Biol Evol. 2024 Jul 1;41(7):msae124. doi: 10.1093/molbev/msae124 (PMC11232697; doi:10.1093/molbev/msae124)
Supplement: msae124_Supplementary_Data [file msae124_supplementary_data.zip]

Archive with 2 entries (2 files):
- Melanargia_neosex_supplementary_tables.xlsx
- Melanargia_Neosex_Manuscript_revised_supp.pdf
