# Supplementary material for: Rewinding the Ratchet: Rare Recombination Locally Rescues Neo-W Degeneration and Generates Plateaus of Sex-Chromosome Divergence
Source: Mol Biol Evol. 2024 Jul 1;41(7):msae124. doi: 10.1093/molbev/msae124 (PMC11232697; doi:10.1093/molbev/msae124)
Supplement: msae124_Supplementary_Data [file msae124_supplementary_data.zip › Melanargia_neosex_supplementary_tables.xlsx]

## Sheet: Table S1
Sequenced individuals metadata
Sample	Preservation	Species	Sex	Country	Latitude	Longitude	Data
PT_MI_7	Liquid nitrogen	Melanargia ines	M	Portugal	37.67	-7.738	WGS
PT_MI_8	Liquid nitrogen	Melanargia ines	M	Portugal	37.67	-7.738	WGS,Pacbio
PT_MI_61	Liquid nitrogen	Melanargia ines	F	Portugal	37.211	-7.438	WGS
PT_MI_86	Liquid nitrogen	Melanargia ines	F	Portugal	37.411	-7.802	WGS,Hi-C
TN_MI_1619	Ethanol	Melanargia ines	F	Tunisia	35.876	8.547	WGS
MA_MI_1620	Ethanol	Melanargia ines	M	Morocco	30.61	-7.58	WGS
DZ_MI_1624	Ethanol	Melanargia ines	M	Algeria	36.004	4.227	WGS
ES_MI_1647	Ethanol	Melanargia ines	M	Spain	39.875	-0.417	WGS
ES_MI_1680	Ethanol	Melanargia ines	F	Spain	39.93	-4.474	WGS
DZ_MI_1681	Ethanol	Melanargia ines	M	Algeria	35.1	1.15	WGS
ES_MI_1682	Ethanol	Melanargia ines	F	Spain	42.1264	-1.39389	WGS
ES_MI_1683	Ethanol	Melanargia ines	F	Spain	39.6008	-7.18825	WGS
ES_MI_1684	Ethanol	Melanargia ines	F	Spain	38.015	-1.37461	WGS
DZ_MI_1685	Ethanol	Melanargia ines	F	Algeria	36.0008	4.29778	WGS
ES_MI_1686	Ethanol	Melanargia ines	F	Spain	36.8426	-5.35515	WGS

## Sheet: Table S2
The number of HiC read pairs mapping exclusively to each chromosome. Values are shown for the entire HiC dataset as well as for the haplotype-specific datasets. The sequenced individual was female, sopossesses a single Z chromosome (13) along with neo-Z and neo-W chromosomes (14)
Chromosome	Total	Pairs per-kb	Haplotype 1	Prop. of total	Haplotype 2	Prop. of total
1	3345097	65	230617	0.069	231021	0.069
2	2572798	64	177877	0.069	177986	0.069
3	2437107	64	154822	0.064	155530	0.064
4	2311788	64	151446	0.066	151316	0.065
5	2175740	64	135816	0.062	137844	0.063
6	2031116	65	146566	0.072	148012	0.073
7	1984385	64	134555	0.068	135150	0.068
8	1716662	63	111829	0.065	111807	0.065
9	1685865	64	105027	0.062	106176	0.063
10	1541564	61	97885	0.063	98403	0.064
11	1473702	59	97064	0.066	98162	0.067
12	1460150	65	103743	0.071	104704	0.072
13 (Z)	698026	36	1435	0.002	2515	0.004
14 (neo-Z, neo-W)	612340	47	35503	0.058	97439	0.159

## Sheet: Table S3
Read depth on the Z and neo-Z chromosomes, relative to the autosomes.
id	Z:Autosome	neoZ:Autosome
DZ_MI_1624	1.03636	0.981818
DZ_MI_1681	1.056	0.96
DZ_MI_1685	0.530973	1.00885
ES_MI_1647	1.00529	0.984127
ES_MI_1680	0.481752	0.875912
ES_MI_1682	0.52381	0.904762
ES_MI_1683	0.5	0.909091
ES_MI_1684	0.501493	0.895522
ES_MI_1686	0.52381	0.904762
MA_MI_1620	1.05882	1
PT_MI_7	1.00699	1.00699
PT_MI_8	1.01852	1
PT_MI_61	0.504673	0.897196
PT_MI_86	0.5	0.916667
TN_MI_1619	0.534653	0.950495
	Here Z only concerns the ancestral portion of the Z (before fusion)
